# Supplementary material for: New Candidates for Autism/Intellectual Disability Identified by Whole-Exome Sequencing
Source: Int J Mol Sci. 2021 Dec 14;22(24):13439. doi: 10.3390/ijms222413439 (PMC8707363; doi:10.3390/ijms222413439)
Supplement: Supplementary file 1 [file ijms-22-13439-s001.zip]

Archive with 13 entries (10 files):
- cartella senza titolo/
- cartella senza titolo/~$ms-1508808 (1).docx
- __MACOSX/
- __MACOSX/cartella senza titolo/
- __MACOSX/cartella senza titolo/._~$ms-1508808 (1).docx
- cartella senza titolo/.DS_Store
- __MACOSX/cartella senza titolo/._.DS_Store
- cartella senza titolo/table S1 clinical information of the cohort (6).xlsx
- __MACOSX/cartella senza titolo/._table S1 clinical information of the cohort (6).xlsx
- cartella senza titolo/Table S3 Molecular information of the variants  (2).xlsx
- __MACOSX/cartella senza titolo/._Table S3 Molecular information of the variants  (2).xlsx
- cartella senza titolo/table S2 HOPE predictions.xlsx
- __MACOSX/cartella senza titolo/._table S2 HOPE predictions.xlsx
