# Supplementary material for: New Candidates for Autism/Intellectual Disability Identified by Whole-Exome Sequencing
Source: Int J Mol Sci. 2021 Dec 14;22(24):13439. doi: 10.3390/ijms222413439 (PMC8707363; doi:10.3390/ijms222413439)
Supplement: Supplementary file 1 [file ijms-22-13439-s001.zip › cartella senza titolo/table S1 clinical information of the cohort (6).xlsx]

## Sheet: Foglio1
	Proband	Gender	Years old	Diagnosis	Epilepsy	Additional symptoms	Molecular finding
	1	F	15	ID	/	Hyperactivity, aggressiveness, language delay, interatrial and interventricular defects, wake-sleep cycle facial dysmorphisms (triangular facies, prominent ears, thin upper lip, absent eyebrows, broad nasal bridge, bulbous nasal tip, thin and sparse hair, everted lower lip, M-shaped upper lip, hairline anteriorly advanced), aracnodactily of the hands and feet.	MBP (OMIM# 159430)
	2	F	14	ID	Yes	Psychomotor delay, language delay, facial dysmorphisms (square shaped face, deep-set eyes, bilateral underfolded helix, short and stocky neck)	PCDH15 (OMIM# 605514)
	3	M	10	ASD and ID	Yes	ADHD, vermis and brain stem hypoplasia, language delay, tortuos course of the optic nerves, flat feet, hyperlaxity, psychomotor delay	PCDHA1 (OMIM# 606307)
	4	M	11	ID	/	Cognitive impairment, language delay, psychomotor delay, repetitive behaviors, altered sleep pattern with difficulty in falling asleep, isolationist tendencies, manual stereotypies, hypochromic spots, food selectiveness, facial dysmorphisms (deep-set eyes, wide nasal tip, thin upper lip, chin dimple, macrodontia).	PDPR (OMIM# 617835)
	5	M	9	ASD and ID	/	Oppositive behaviour, food selectiveness, pseudo cryptorchidism, stereotypies, language delay, psychomotor delay	MAOB (OMIM# 309860)
	6	F	21	ASD and ID	/	Repetitive behavior, language delay, food selectiveness, psychomotor delay, motor stereotypies and tics of medium intensity (eyelid blink and deviation of the buccal rim to the right), arachnodactyly of the hand, facial dysmorphisms (synophria, long eyelashes)	NCOA1 (OMIM# 602691)
	7	M	30	ASD and ID	Yes	Manual motor and vocal stereotypies, echolalia	NCOR2 (OMIM# 600848)
	8	M	14	ID	/	Gastroesophageal reflux , respiratory distress, cryptorchidism, fetal pads, flat feet , facial dysmorphisms (deep-set eyes, bilateral epicanthus, thin upper lip, inferior everted lip, cupped ears, hypoplastic ala nasi)	ACTB (OMIM# 243310)
	9	M	5	ASD and ID	/	V-finger clinodactyly, facial dysmorphisms (sparse eyebrows, broad forehead, thin and rarefied hair, uplifted ear lobe)	KCNQ2 (OMIM# 613720)
	10	M	21	ID	/	Respiratory distress, tapered fingers, language delay, facial dysmorphisms (morsus inversus, ogival palate, frizzy and thick hair, bilateral epicanthus)	KMT2A (OMIM# 605130)
	11	M	10	ID	Yes (drug-resistant epilepsy)	Psychomotor delay, constipation, language delay, cryptorchidism, bruxism, manual stereotypies, cold extremities, seizures, facial dysmorphisms (hypertelorism, broad nose, microcephaly)	PACS1 (OMIM# 615009)
	12	F	7	ID	/	Facial dysmorphisms (microcephaly, Frontal bossing, Synophrys/medial extension of eyebrow)	POGZ (OMIM# 616364)
	13	M	17	ASD and ID	/	Aggressiveness, altered sleep-wake cycle, language delay, oppositive behavior, obsessive behavior, facial dysmorphisms ( hypertelorism, long palepebral fissures)	SHANK3 (OMIM# 606232)
	14	F	9	ASD and ID	/	Psychomotor delay, fluff at inferior and superior limbs, language delay, facial dysmorphisms (horizontal eyebrows, deep-set eyes, malar hypoplasia, superior M-shaped lip, inferior thick and everted lip	SMAD6 (OMIM# 617439)
	15	M	9	ID	/	Motor stereotypies, sleeping difficulties, language delay, psychomotor delay, facial dysmorphisms ( widow's peak, enlarged nasal base, thin upper lip, little teeth, pointed chin)	SYNGAP1 (OMIM# 612621)
	16	M	14	ID	/	Hypochromic stain, cognitive delay.	BRWD3 (OMIM#300553)
	17	M	8	ASD and ID	/	Food selectiveness, II-III fingers bilateral syndactyly, facial dysmorphisms (horizontal eyebrows, thin upper lip, central diastema).	CNOT1 (OMIM# 604917)
	18	F	10	ID	/	Psychomotor delay, isolationists tendencies, aggressiveness, multiaxial developmental disorder, disorder in the articulation of speech, clinodactyly of the IV-V fingers of the feet, stubby fingers, behavior disorder, facial dysmorphisms ( deep-set eyes)	DNMT3A (OMIM# 602769)
	19	M	6	ASD and ID	/	Hyperactivity, motor stereotypies, language delay, café au lait spot, aggresiveness and hypersensitivity, psychomotor delay, facial dysmorphisms (synophrys , broad nasal base and nasal tip, frizzy hair, long philtrum, thin upper lip, small and spaced teeth)	FGF13 (OMIM# 300070)
	20	M	9	ASD and ID	/	Isolationist tendencies, psychomotor delay, language delay, motor stereotypies, facial dysmorphisms (long face, big ears)	HUWE1 (OMIM# 300697)
	21	M	7	ASD and ID	/	Feeding difficulties, psychomotor delay, motor stereotypies, strabismus, language delay	KMT2B (OMIM# 606834)
	22	M	17	ID	/	Motor stereotypies, facial tics, psychomotor delay, language delay, tapered hand fingers, facial dysmorphisms (sparse eyebrows, deep-set eyes, uplifted lobe, thin lips, bulbuos nasal tip, pointed chin)	NLGN4X (OMIM# 300427)
	23	M	6	ASD and ID	/	Psychomotor delay, language delay, food selectiveness, manual stereotypies, facial dysmorphisms (broad forehead, sparse eyebrows, long eyelashes, broad nasal bridge, bulbuos nasal tip, full lips)	PHF8 (OMIM# 300560)
	24	M	17	ID	/	Dyspraxia, psychomotor delay, language delay, facial dysmorphisms (microcephaly)	TAF1 (OMIM# 313650)
	25	M	6	ASD and ID	/	Manual stereotypies, bruxism, language delay	/
	26	M	10	ASD and ID	/	Psychomotor delay, manual stereotypies, language delay, facial dysmorphisms (downslanting palepebral rims, thin lips, braod forehead, bulbous nasal tip, sparse eyebrows), café au lait spots	/
	27	F	18	ASD and ID	Yes	Mild intellectual disability, strabismus, language delay, behavior delay, V finger clinodactyly in her hands and of the IV-V finger of her foot, eyelid myoclonia, facial dysmorphisms (long facies, mandibular hypoplasia, prominent incisors)	/
	28	F	5	ID	/	Psychomotor delay, language delay, dysmorphisms (thin lips, deep-set eyes, periorbital imbibition, little pronounced philtrum , little and spaced teeth)	/
	29	M	7	ASD and ID	Yes	Hypotonia, psychomotor delay, language delay, food selectiveness, broad toe, gliotic foci, manual stereotypies, facial dysmorphisms (broad forehead, thick eyebrows, tented upper lip)	/
	30	F	8	ASD and ID	/	Psychomotor delay, language delay, flat fleet, valgus of the knees, jaundice	/
	31	M	12	ASD and ID	/	Strabismus, ADHD, IV-V fingers clinodactily, facial dysmorphisms (brachycephaly, flat face, sparse eyebrows, epicantal fold, downslanting palepebral fissures, flat philtrum, thin upper lip)	/
	32	F	7	ASD and ID	/	Jaundice, respiratory distress, language delay, Arnold Chiari malformation, psychomotor delay, self-aggressiveness, motor stereotypies.	/
	33	M	6	ASD and ID	/	Psychomotor delay, manual stereotypies, language delay, facial dysmorphisms (deep-set eyes, broad nose with bulbuos tip, long philtrum, thin upper lip, protruding ears)	/
	34	F	8	ASD and ID	/	Food selectiveness, apparent hearing loss, motor stereotypies, facial dysmorphisms (deep-set eyes, full lips, reverted eyes, Cupid's bow)	/
	35	M	10	ASD and ID	/	Psychomotor delay, language delay, motor stereotypies , subclinical hypothyroidism, allergies.	/
	36	M	5	ASD and ID	/	Psychomotor delay, language delay, manual stereotypies, asthma, facial dysmorphisms (Cupid's bow, anteverted nares, high anterior hairline)	/
	37	M	5	ASD and ID	/	Psychomotor delay, language delay	/
	38	M	10	ASD and ID	/	Psychomotor delay, language delay, inverted nipples, hyperchromic stain, food selectiveness, foot brachidactyly , facial dysmorphisms (narrow palpebral fissures, upslanting palpebral fissures)	/
	39	M	10	ASD and ID	/	Cryptorchidism, sleep difficulties, psychomotor delay, language delay, manual stereotypies, tapered fingers, facial dysmorphisms (deep-set eyes, decreased eyebrows, trigonocephaly)	/
	40	M	7	ID	/	Psychomotor delay, language delay, hyperchromic stain, facial dysmorphisms (macrocephaly, long eyelashes, teneted upper lip )	/
	41	M	17	high-functioning ASD	/	Aggressiveness, enlarged proximal interphalangeal joints, altered sleep-wake cycle, facial dysmorphisms ( synophrys, thick eyebrows, narrow nasal base, broad and bulbuos nasal tip, Cupid's bow, tapered fingers)	/
	42	F	9	ASD and ID	/	Psychomotor delay, language delay	/
	43	M	5	ASD and ID	/	Growth retardation, patency of the Botallo duct, psychomotor delay, isolationist tendencies, altered sleep-wake cycle, food selectiveness, pointing, language delay	/
	44	M	11	ASD and ID	Yes (drug-resistant epilepsy)	Developmental delay, language delay, isolationist tendencies, absence of visual engagement, food selectiveness, motor stereotypies, altered sleep-wake cycle, impulsivity, aggressiveness, bilateral hypotrophy of the hippocampi with focal dilatation of the temporal horns, facial dysmorphisms (big and protruding ears, synophrys, thin upper lip)	/
	45	F	5	ASD and ID	/	Psychomotor delay, language delay, facial dysmorphisms (bulbuos nasal tip, anteverted nares, thin upper lip, big ears)	/
	46	M	8	ASD and ID	/	Psychomotor delay, language delay, isolationist tendencies, facial dysmorphisms (prognathism)	/
	47	M	9	ASD and ID	/	Hyperactivity, aggressiveness, psychomotor delay, language delay	/
	48	M	9	ASD and ID	/	Psychomotor delay, aggressiveness, language delay, food selectiveness, manual stereotypies, compulsive behavior, facial dysmorphisms (thick eyebrows, long palpebral rims, reverted ears, full lips, spaced teeth)	/
	49	M	15	ID	/	Aggressiveness, jaundice, facial dysmorphisms (high anterior hairline, thin lips, depressed nasal bridge, turricephaly)	/
	50	F	9	ID	/	Rett syndrome	/
	51	M	8	ID	/	Bilateral megalocornea, congenital glaucoma, psychomotor delay,language delay, facial dysmorphisms (bulbuos nasal tip, bilateral hyper-folded helix)	/
	52	M	17	ID	/	Language delay, IV-V finger bilateral clinodactyly of the foot, facial dysmorphisms (triangular facies, vertically narrow eyelid rims, big ears)	/
	53	M	11	ASD and ID	/	Macrosomia, food selectiveness, aggressiveness, facial dysmorphisms (deep-set eyes, up-lifted lobes, upper M-shaped lip, upper spaced incisors teeth, narrow mouth)	/
	54	M	13	ASD and ID	/	Respiratory distress, language delay, isolationist tendencies, food selectiveness, oppositive behavior, facial dysmorphisms (broad forehead, anteverted nares, thin upper lip, low set ears)	/
	55	M	8	ID	/	Psychomotor delay, language delay, manual stereotypies, flat feet, facial dysmorphisms (turricephaly, sparse eyebrows, broad nasal bridge, hypoplastic ala nasi, thin upper lip, bulbuos nasal tip ,copped ears)	/
	56	M	7	ASD and ID	/	/	/
	57	F	6	ASD and ID	/	Psychomotor delay, language delay, isolationist tendencies, hypoacusis, facial dysmorphisms (thick and curly hair, broad forehead, tubular nose, thin upper lip, thick and everted lower lip)	/
	58	M	7	ASD and ID	/	Psychomotor delay, language delay, facial dysmorphisms (broad nasal base, horizontal eyebrows, thin upper lip)	/
	59	M	8	ASD and ID	/	Psychomotor delay, food selectiveness, language delay	/
	60	M	9	ASD and ID	/	Psychomotor delay, motor stereotypies, language delay, aggressiveness, enalrged first toe, facial dysmorhisms (anteverted nares, bulbuos nasal tip, Cupid's bow, flat face)	/
