# Supplementary material for: New Candidates for Autism/Intellectual Disability Identified by Whole-Exome Sequencing
Source: Int J Mol Sci. 2021 Dec 14;22(24):13439. doi: 10.3390/ijms222413439 (PMC8707363; doi:10.3390/ijms222413439)
Supplement: Supplementary file 1 [file ijms-22-13439-s001.zip › cartella senza titolo/Table S3 Molecular information of the variants (2).xlsx]

## Sheet: Foglio1
Proband	Gene	Transcript (Hg19)	Variant (HGVS)	Protein (HGVS)	MAF (gnomAD All)	MAF (gnomAD NFE)	dbSNP	ClinVar Classification	CADD	Transmission	Origin	Status	Classification	Reference
I	MBP	NM_001025081.1	c.138del	p.(Phe46Leufs*18)	NA	NA	NA	NA	NA	Autosomal dominant	De novo	Heterozygosis	Pathogenic	/
II	PCDH15	NM_033056.3	c.5573_5576dup	p.(Lys1859Asnfs*2)	0.0068 %	0.011 %	rs770082088	NA	NA	Autosomal dominant	De novo	Heterozygosis	Pathogenic	/
	OPN4	NM_033282.3	c.1074-11G>A	/	0.020 %	0.025 %	rs183694766	NA	NA	Autosomal dominant	De novo	Heterozygosis	VUS	/
III	PCDHA1	NM_018900.3	c.670_673dup	p.(Thr225Argfs*4)	NA	NA	NA	NA	NA	Autosomal dominant	De novo	Heterozygosis	Pathogenic	/
IV	PDPR	NM_001322118.1	c.826C>T	p.(Gln276*)	0.00071 %	0.0016 %	NA	NA	22.7	Autosomal dominant	De novo	Heterozygosis	Pathogenic	/
V	MAOB	NM_000898.4	c.958G>A	p.(Glu320Lys)	0.021 %	0.032 %	rs756309138	NA	26.1	X-linked recessive	Inherited from the mother	Heterozygosis	VUS	/
	RGPD4	NM_182588.2	c.314G>T	p.(Cys105Phe)	0.33 %	0.0061 %	rs201257819	NA	21.8	Autosomal dominant	De novo	Heterozygosis	VUS	/
VI	NCOA1	NM_003743.4	c.3399G>A	p.(Met1133Ile)	NA	NA	NA	NA	21.2	Autosomal dominant	De novo	Heterozygosis	VUS	/
VII	NCOR2	NM_001077261.3	c.4831G>A	p.(Val1611Met)	0.0022 %	0.00079 %	rs747630707	NA	22.6	Autosomal recessive	Inherited from the father	Compound heterozygous	VUS	/
	NCOR2	NM_001077261.3	c.5429C>T	p.(Thr1810Met)	0.42 %	0.78 %	rs61755988	NA	22.4	Autosomal recessive	Inherited from the mother	Compound heterozygous	VUS	/
VIII	ACTB	NM_001101.4	c.583G>A	p.(Glu195Lys)	NA	NA	NA	Likely pathogenic	37	Autosomal dominant	De novo	Heterozygosis	Pathogenic	/
	RIN3	NM_024832.4	c.836G>C	p.(Arg279Pro)	0.084 %	0.021 %	rs148556236	NA	23.1	Autosomal dominant	De novo	Heterozygosis	VUS	/
	SBNO2	NM_014963	c.809A>C	p.(Gln270Pro)	NA	NA	NA	NA	24.7	Autosomal dominant	De novo	Heterozygosis	VUS	/
IX	KCNQ2	NM_172107.2	c.628C>T	p.(Arg210Cys)	NA	NA	rs796052626	Pathogenic	27.3	Autosomal dominant	De novo	Heterozygosis	Pathogenic	Miceli F. et al., 2018
X	KMT2A	NM_001197104.1	c.478C>T	p.(Arg160*)	NA	NA	NA	Pathogenic	36	Autosomal dominant	De novo	Heterozygosis	Pathogenic	/
	RBMS1	NM_016836	c.101T>A	p.(Met34Lys)	NA	NA	NA	NA	24.3	Autosomal dominant	De novo	Heterozygosis	VUS	/
	SORBS1	NM_001034957.1	c.469C>A	p.(Gln157Lys)	NA	NA	NA	NA	24	Autosomal dominant	De novo	Heterozygosis	VUS	/
	CHRFAM7A	NM_148911.1	c.800G>A	p.(Arg267His)	0 %	NA	rs1284022095	NA	25.1	Autosomal dominant	De novo	Heterozygosis	VUS	/
XI	PACS1	NM_018026.3	c.607C>T	p.(Arg203Trp)	0	NA	rs398123009	NA	29.4	Autosomal dominant	De novo	Heterozygosis	Pathogenic	Dutta et al., 2019						Pathogenic				Dutta et al., 2019
	RSF1	NM_016578.3	c.3217G>C	p.(Glu1073Gln)	NA	NA	NA	NA	39	Autosomal dominant	De novo	Heterozygosis	VUS	/
XII	POGZ	NM_145796.3	c.2716C>T	p.(Arg906*)	NA	NA	rs869312833	Pathogenic	12:48:00	Autosomal dominant	De novo	Heterozygosis	Pathogenic	Stessman et al., 2016						Pathogenic				Stessman et al., 2016
	AGPAT5	NM_018361.3	c.289+2T>C	/	NA	NA	NA	NA	NA	Autosomal dominant	De novo	Heterozygosis	VUS	/
	GALR3	NM_003614	c.358A>T	p.(Arg120Trp)	0.00042 %	NA	rs1373587952	NA	35	Autosomal dominant	De novo	Heterozygosis	Pathogenic	/
XIII	SHANK3	NM_001080420.1	c.1807_1811del	p.(Val604Leufs*80)	NA	NA	NA	NA	NA	Autosomal dominant	De novo	Heterozygosis	Pathogenic	/							Pathogenic				NA
XIV	SMAD6	NM_005585.4	c.137dup	p.(Tyr459Leufs*106)	NA	NA	NA	NA	/	Autosomal dominant	De novo	Heterozygosis	Pathogenic	/						Pathogenic			NA
	NRXN2	NM_015080.3	c.876C>G	p.(Phe292Leu)	NA	NA	NA	NA	23.5	Autosomal dominant	De novo	Heterozygosis	VUS	/
	TYRO3	NM_006293.3	c.1252+2T>A	/	0 %	NA	rs781326718	NA	/	Autosomal dominant	De novo	Compound heterozygosis	VUS	/
	MAP3K10	NM_002446.3	c.2324C>G	p.(Ser775Cys)	NA	NA	NA	NA	22.9	Autosomal dominant	De novo	Heterozygosis	VUS	/
	TYRO3	NM_006293.3	c.1382+2T>C	/	NA	NA	rs149022093	NA	/	Autosomal dominant	De novo	Compound heterozygosis	VUS	/					D	U	0.0	D	1.0	M	02:35:00		-1 day, 20:56:00	D	-1 day, 19:17:00	T	-1 day, 17:27:00	T	05:45:00	13:29:00	16:39:00	04:17:00	##########	16:38:00	Concanavalin A-like lectin/glucanase domain|Laminin G domain
XV	SYNGAP1	NM_001130066.1	c.3670C>T	p.(Arg1224*)	NA	NA	rs869312955	Pathogenic	36	Autosomal dominant	De novo	Heterozygosis	Pathogenic	Helbig KL et al., 2016						Pathogenic		Helbig KL et al. 2016
	NCOR2	NM_001077261.3	c.2030A>C	p.(Asn677Thr)	NA	NA	NA	NA	24	Autosomal dominant	De novo	Heterozygosis	VUS	/
	SLC7A8	NM_001267036.3	c.235A>C	p.(Thr79Pro)	NA	NA	NA	NA	28.4	Autosomal dominant	De novo	Heterozygosis	VUS	/
	LONP1	NM_004793.3	c.1148T>G	p.(Val383Gly)	NA	NA	NA	NA	31	Autosomal dominant	De novo	Heterozygosis	VUS	/
XVI	BRWD3	NM_153252.4	c.3977G>A	p.(Arg1326Gln)	0.00055 %	0.0012 %	rs747841394	VUS	28.9	Autosomal dominant	De novo	Heterozygosis	VUS	/				NA
	CBX3	NM_007276.4	c.167+2T>G	/	NA	NA	NA	NA	/	Autosomal dominant	De novo	Heterozygosis	VUS	/
	DCAF11	NM_001163484	c.889A>C	p.(Asn297His)	NA	NA	NA	NA	22.7	Autosomal dominant	De novo	Heterozygosis	VUS	/
	GINS2	NM_016095.2	c.85A>C	p.(Ile29Leu)	NA	NA	NA	NA	23.4	Autosomal dominant	De novo	Heterozygosis	VUS	/
XVII	CNOT1	NM_016284.4	c.1804A>G	p.(Thr602Ala)	0.00040 %	NA	rs1478991943	NA	25.2	Autosomal dominant	De novo	Heterozygosis	VUS	/			NA
	SLC8A1	NM_001112802.1	c.2000G>A	p.(Arg667His)	0.0016 %	0.00090 %	rs370151382	NA	29.9	Autosomal dominant	De novo	Heterozygosis	VUS	/
	CDC7	NM_001134419.1	c.425T>G	p.(Phe142Cys)	NA	NA	NA	NA	29.6	Autosomal dominant	De novo	Heterozygosis	VUS	/
	IPO7	NM_006391.2	c.1162T>C	p.(Ser388Pro)	NA	NA	NA	NA	27.4	Autosomal dominant	De novo	Heterozygosis	VUS	/
	POTEH	NM_001136213.1	c.547G>A	p.(Ala183Thr)	0.88 %	0.89 %	rs199952431	NA	20.2	Autosomal dominant	De novo	Heterozygosis	VUS	/
XVIII	DNMT3A	NM_001320893.1	c.1597G>A	p.(Gly533Arg)	0 %	NA	rs779176507	NA	32	Autosomal dominant	De novo	Autosomal dominant	VUS	/			NA
XIX	FGF13	NM_001139502.1	c.80_82del	p.(Phe27del)	NA	NA	NA	NA	NA	Autosomal dominant	De novo	Autosomal dominant	VUS	/			NA
	MAP3K5	NM_005923.3	c.2065G>T	p.(Gly689Cys)	NA	NA	NA	NA	29.5	Autosomal dominant	De novo	Heterozygosis	VUS	/
XX	HUWE1	NM_031407.5	c.10485_10487del	p.(Thr3496del)	0.010 %	0.014 %	rs782446150	NA	NA	Autosomal dominant	De novo	X-linked	VUS	/			NA
XXI	KMT2B	NM_014727.2	c.3101A>C	p.(Glu1034Ala)	NA	NA	NA	NA	NA	Autosomal dominant	De novo	Autosomal dominant	VUS	/			NA
XXII	NLGN4X	NM_001282145.1	c.2167C>T	p.(His723Tyr)	NA	NA	NA	NA	NA	Autosomal dominant	De novo	X-linked	VUS	/			NA
XXIII	PHF8	NM_001184896.1	c.2080_2082del	p.(Glu694del)	NA	NA	NA	NA	NA	Autosomal dominant	De novo	X-linked	VUS	/			NA
	SORBS1	NM_001034957.1	c.473A>C	p.(Lys158Thr)	NA	NA	NA	NA	25.1	Autosomal dominant	De novo	Heterozygosis	VUS	/					Polyphen2_HVAR_pred	LRT_pred	LRT_score	MutationTaster_pred	MutationTaster_score	MutationAssessor_pred	MutationAssessor_score	FATHMM_pred	FATHMM_score	PROVEAN_pred	PROVEAN_score	MetaSVM_pred	MetaSVM_score	MetaLR_pred	MetaLR_score	REVEL_score	DANN_score	GERP++_RS	phyloP100way_vertebrate	phyloP20way_mammalian	Interpro_domain	avsnp150	1000g2015aug_all	esp6500siv2_all	ExAC_ALL	ExAC_AFR	ExAC_AMR	ExAC_EAS	ExAC_FIN	ExAC_NFE	AF_nfe
	POU3F2	NM_005604.3	c.424_426del	p.(Gln149del)	0.27 %	0.27 %	rs746507863	NA	NA	Autosomal dominant	De novo	Heterozygosis	VUS	/
XXIV	TAF1	NM_004606.3	c.4151A>G	p.(His1384Arg)	NA	NA	NA	NA	25.6	Autosomal dominant	De novo	X-linked	VUS	/			NA
	KANSL3	NM_001349262.1	c.702T>G	p.(Asp234Glu)	NA	NA	NA	NA	20.1	Autosomal dominant	De novo	Heterozygosis	VUS	/
	IQSEC3	NM_001170738.1	c.72C>G	p.(Asn24Lys)	0.20 %	0.24 %	rs2650190	NA	22.8	Autosomal dominant	De novo	Heterozygosis	VUS	/
LX	DDX3X	NM_001193417.2	c.251G>T	p.(Gly84Val)	NA	NA	rs11552983	NA	31	X-linked recessive	Inherited from the mother	Hemizygous	VUS	/
[truncated: 15 more columns]
