# Supplementary material for: New Candidates for Autism/Intellectual Disability Identified by Whole-Exome Sequencing
Source: Int J Mol Sci. 2021 Dec 14;22(24):13439. doi: 10.3390/ijms222413439 (PMC8707363; doi:10.3390/ijms222413439)
Supplement: Supplementary file 1 [file ijms-22-13439-s001.zip › cartella senza titolo/table S2 HOPE predictions.xlsx]

## Sheet: Foglio1
Gene	Variant (HGVS)	Protein (HGVS)	Primary Accession number
MAOB	c.958G>A	p.(Glu320Lys)	P27338
NCOA1	c.3399G>A	p.(Met1133Ile)	Q15788
NCOR2	c.4831G>A	p.(Val1611Met)	Q9Y618
NCOR2	c.5429C>T	p.(Thr1810Met)	Q9Y618
ZGRF1	c.4087G>A	p.(Glu1363Lys)	Q86YA3
ACTB	c.583G>A	p.(Glu195Lys)	P60709
KCNQ2	c.628C>T	p.(Arg210Cys)	O43526
PACS1	c.607C>T	p.(Arg203Trp)	Q6VY07
BRWD3	c.3977G>A	p.(Arg1326Gln)	Q6RI45
CNOT1	c.1804A>G	p.(Thr602Ala)	A5YKK6
DNMT3A	c.1597G>A	p.(Gly533Arg)	Q9Y6K1
KMT2B	c.3101A>C	p.(Glu1034Ala)	Q9UMN6
NLGN4X	c.2167C>T	p.(His723Tyr)	Q8N0W4
TAF1	c.4151A>G	p.(His1384Arg)	P21675
